# Supplementary material for: Plasma-Activated Water Triggers Rapid and Sustained Cytosolic Ca2+ Elevations in Arabidopsis thaliana
Source: Plants (Basel). 2021 Nov 19;10(11):2516. doi: 10.3390/plants10112516 (PMC8622995; doi:10.3390/plants10112516)
Supplement: Supplementary file 1 [file plants-10-02516-s001.zip]

Archive with 1 entries (1 files):
- plants-1462880-supplementary.pdf
